# Supplementary material for: Head-to-Head Study of Developmental Neurotoxicity and Resultant Phenotype in Rats: α-Hexabromocyclododecane versus Valproic Acid, a Recognized Model of Reference for Autism Spectrum Disorders
Source: Toxics. 2022 Apr 6;10(4):180. doi: 10.3390/toxics10040180 (PMC9029525; doi:10.3390/toxics10040180)
Supplement: Supplementary file 1 [file toxics-10-00180-s001.zip]

Archive with 1 entries (1 files):
- toxics-1665217-supplementary.pdf
